# Supplementary material for: Species diversity of drifting fish eggs in the Yangtze River using molecular identification
Source: PeerJ. 2018 Oct 24;6:e5807. doi: 10.7717/peerj.5807 (PMC6203937; doi:10.7717/peerj.5807)
Supplement: Supplemental Information 1 [file peerj-06-5807-s001.xls]

## Sheet: MatrixOutput
No.	Species	1	2	3	4	5	6	7	8	9	10	11	12	13	14	15	16	17	18	19	20	21	22	23	24	25	26	27	28	29	30	31	32	33	34	35	36	37	38	39
1	Hemiculter bleekeri	0.0134
2	Hemiculterella sauvagei	0.0914-0.0995	0.0083
3	Hemiculter leucisculus	0.1182-0.1245	0.0876-0.0937	0.0083
4	Cultrichthys erythropterus	0.1342-0.1407	0.1210-0.1231	0.1277-0.1319	0.0017
5	Culter mongolicus	0.1111-0.1152	0.1064-0.1086	0.109228	0.0593-0.0612	0
6	Culter alburnus	0.1131-0.1172	0.1166-0.1188	0.1113-0.1174	0.0558-0.0577	0.0594-0.0631	0.0033
7	Parabramis pekinensis	0.1256-0.1319	0.1166-0.1271	0.1113-0.1174	0.0955-0.0995	0.0878-0.0897	0.0742-0.0800	0.005
8	Pseudolaubuca sinensis	0.1463-0.1573	0.1294-0.1376	0.1448-0.1514	0.1227-0.1269	0.1229-0.1292	0.1147-0.1208	0.1334-0.1463	0.0051
9	Pseudolaubuca engraulis	0.1762-0.1855	0.1609-0.1719	0.1887-0.1959	0.1625-0.1714	0.1578-0.1667	0.1583-0.1605	0.1775-0.1820	0.1625-0.1714	0.01
10	Xenocypris argentea	0.1233-0.1381	0.1205-0.1248	0.1294-0.1357	0.0968-0.1007	0.0986-0.1046	0.0908-0.0966	0.1109-0.1150	0.1452-0.1561	0.1841-0.1981	0.0083
11	Mylopharyngodon piceus	0.1311-0.1439	0.1119-0.1202	0.1208-0.1313	0.1066-0.1086	0.1067	0.0968	0.1152-0.1214	0.1365-0.1428	0.1675-0.1720	0.0908-0.1006	0.0033
12	Pseudobrama simoni	0.1555-0.1600	0.1309-0.1311	0.1315-0.1336	0.1315-0.1336	0.1229	0.1229	0.1317-0.1338	0.1632-0.1699	0.1928-0.1975	0.1152-0.1172	0.1164	0
13	Squaliobarbus curriculus	0.1402-0.1424	0.1205-0.1248	0.1091-0.1131	0.1252-0.1294	0.1233-0.1254	0.1009-0.1069	0.1212-0.1296	0.1392-0.1478	0.1660-0.1727	0.1189-0.1231	0.0969-0.0989	0.1169-0.1189	0.0017
14	Aristichthys nobilis	0.1231-0.1315	0.1142-0.1184	0.1130-0.1191	0.1208-0.1313	0.1067-0.1148	0.0909-0.0987	0.1152-0.1256	0.1454-0.1607	0.1931-0.2026	0.1029-0.1049	0.1050-0.1091	0.1271	0.0958-0.1018	0.0067
15	Hypophthalmichthys molitrix	0.1439-0.1725	0.1241-0.1342	0.1207-0.1313	0.1286-0.1330	0.1184-0.1207	0.1083-0.1166	0.1246-0.1269	0.1536-0.1622	0.2041-0.2116	0.1122-0.1144	0.0905-0.1024	0.1265-0.1267	0.1074-0.1137	0.0648-0.0876	0.0285
16	Ctenopharyngodon idellus	0.1659-0.1774	0.1434-0.1480	0.1578-0.1645	0.1355-0.1419	0.1315-0.1357	0.1252-0.1294	0.1405-0.1492	0.1432-0.1585	0.1890-0.2032	0.1398-0.1550	0.1108-0.1231	0.139362	0.1216-0.1237	0.1260-0.1345	0.1294-0.1376	0.0068
17	Elopichthys bambusa	0.1890-0.2083	0.1374-0.1483	0.1800-0.1896	0.1795-0.1913	0.1640-0.1732	0.1775-0.1869	0.1890-0.2035	0.1905-0.2074	0.2317-0.2440	0.1620-0.1820	0.1596-0.1732	0.1859-0.1861	0.1580-0.1649	0.1556-0.1647	0.1620-0.1712	0.1469-0.1558	0.0134
18	Coreius heterodon	0.1985-0.2032	0.1752-0.1867	0.1849-0.1988	0.1745-0.1813	0.1920-0.1967	0.1856-0.1902	0.1990-0.2061	0.2001-0.2119	0.2354-0.2584	0.1844-0.1959	0.1588-0.1675	0.1732-0.1776	0.1589-0.1745	0.1675-0.1810	0.1828-0.1988	0.1609-0.1653	0.1688-0.1793	0.0135
19	Squalidus argentatus	0.1691-0.1781	0.1579-0.1624	0.1584-0.1738	0.1480-0.1588	0.1626-0.1669	0.1352-0.1394	0.1647-0.1691	0.1774-0.1819	0.1959-0.2006	0.1584-0.1649	0.1439-0.1481	0.172991	0.1374-0.1437	0.156771	0.1649-0.1763	0.1633-0.1745	0.2019-0.2116	0.1607-0.1781	0.0168
20	Saurogobio gymnocheilus	0.2259-0.2333	0.2010-0.2130	0.1834-0.1947	0.1793-0.1883	0.1787-0.1810	0.1858-0.1927	0.1881-0.1973	0.2097-0.2120	0.2223-0.2345	0.1726-0.1815	0.1684-0.1795	0.1925-0.2040	0.1819-0.1911	0.1982-0.2101	0.1879-0.2138	0.1996-0.2066	0.2218-0.2442	0.2119-0.2265	0.2202-0.2323	0.0083
21	Rhinogobio typus	0.1633-0.1767	0.1460-0.1548	0.1462-0.1548	0.1437-0.1501	0.153895	0.1331-0.1436	0.1539-0.1626	0.1738-0.1828	0.2029-0.2077	0.1289-0.1413	0.1252-0.1439	0.1627-0.1649	0.1483-0.1658	0.1678-0.1700	0.1606-0.1671	0.1785-0.1808	0.1996-0.2098	0.1813-0.1882	0.1734-0.1846	0.1797-0.1842	0.0288
22	Saurogobio dabryi	0.1991-0.2015	0.1964-0.1989	0.1745-0.1789	0.1883-0.1906	0.190383	0.181333	0.1996-0.2019	0.2293-0.2342	0.2515-0.2566	0.1898-0.1943	0.1732-0.1776	0.191652	0.1793-0.1815	0.173185	0.1840-0.1883	0.15541	0.1828-0.1920	0.1781-0.1803	0.2003-0.2027	0.1815-0.1838	0.17157	—
23	Xenophysogobio boulengeri	0.1797-0.1888	0.1771-0.1885	0.1978-0.2024	0.1776-0.1799	0.177055	0.1664-0.1708	0.1752-0.1819	0.2019-0.2090	0.2256-0.2280	0.1913-0.1959	0.1748-0.1838	0.1858-0.1904	0.1795-0.1863	0.1779-0.1846	0.1883-0.1973	0.192	0.2342-0.2445	0.1842-0.1934	0.1799	0.2048-0.2119	0.1817-0.1885	0.1732-0.1776	0.0033
24	Xenoplysogobio nudicorpa	0.220152	0.2245-0.2272	0.213227	0.1950-0.1973	0.208246	0.199368	0.1902-0.1925	0.2242-0.2315	0.2461-0.2537	0.2210-0.2234	0.1920-0.1966	0.201018	0.2038-0.2061	0.1925-0.1947	0.2059-0.2151	0.1975-0.2022	0.2531-0.2540	0.2128-0.2200	0.2066-0.2114	0.1904-0.1973	0.2066-0.2114	0.194534	0.1283-0.1303	0
25	Gobiobotia filifer	0.1989-0.2036	0.1634-0.1772	0.1748-0.1787	0.1745-0.1784	0.1762-0.1823	0.1738-0.1787	0.1968-0.2054	0.2040-0.2151	0.2265-0.2405	0.1723-0.1767	0.1830-0.1877	0.1657-0.1674	0.1815-0.1854	0.1704-0.1732	0.1808-0.1925	0.2012-0.2043	0.1962-0.2048	0.1922-0.2036	0.1662-0.1706	0.1952-0.2156	0.1776-0.1801	0.1906-0.1922	0.1667-0.1785	0.2231-0.2259	0.0287
26	Lepturichthys fimbriata	0.19390.2006	0.1776-0.2000	0.1672-0.1868	0.1781-0.1913	0.1868-0.1934	0.1692-0.1712	0.1712-0.1801	0.2048-0.2163	0.2461-0.2509	0.1730-0.1775	0.1775-0.1843	0.1847-0.1890	0.1628-0.1672	0.1820-0.1841	0.1689-0.1753	0.1909-0.1930	0.2036-0.2196	0.2153-0.2317	0.2014-0.2106	0.1950-0.2108	0.1741-0.1786	0.1906-0.1998	0.2147-0.2239	0.2286-0.2332	0.2116-0.2232	0.0185
27	Jinshaia abbreviata	0.1889-0.1934	0.1838-0.1906	0.1909-0.1932	0.1782-0.1804	0.1803	0.1672	0.1629-0.1650	0.2112-0.2159	0.2161-0.2232	0.1728	0.1841-0.1885	0.197734	0.1755-0.1776	0.195	0.1884-0.1930	0.1908-0.1998	0.2243-0.2317	0.2223-0.2319	0.2081	0.2016-0.2085	0.1846-0.1868	0.20693	0.2387-0.2436	0.240258	0.2269-0.2412	0.0721-0.0741	0
28	Jinshaia sinensis	0.1866-0.1911	0.1816-0.1929	0.1843-0.1955	0.1760-0.1849	0.1781-0.1803	0.1650-0.1672	0.1672-0.1715	0.2112-0.2159	0.2137-0.2161	0.1772-0.1815	0.1841-0.1930	0.1932-0.1977	0.1711-0.1733	0.1860-0.1950	0.1884-0.1929	0.1908-0.1998	0.2196-0.2341	0.2247-0.2343	0.2081	0.1948-0.2039	0.1823-0.1890	0.1909-0.2023	0.2267-0.2339	0.2330-0.2403	0.2151-0.2363	0.0629-0.0646	0.0368-0.0385	0.0185
29	Paracobitis potanini	0.2073-0.2097	0.2042-0.2114	0.1998-0.2021	0.2127-0.2151	0.2263	0.2054	0.2027-0.2097	0.2324-0.2348	0.2838-0.2865	0.2091-0.2114	0.1958-0.2004	0.19529	0.1889-0.1911	0.2089-0.2135	0.2112-0.2157	0.2163	0.2324-0.2341	0.2430-0.2455	0.2216-0.2263	0.2149-0.2219	0.1870-0.1937	0.199492	0.2008-0.2054	0.234086	0.2394-0.2452	0.1692-0.1759	0.19641	0.1873-0.1896	—
30	Botia superciliaris	0.2390-0.2488	0.2083-0.2249	0.2041-0.2157	0.1950-0.2087	0.1993-0.2108	0.1796-0.1906	0.2039-0.2225	0.2091-0.2184	0.2679-0.2784	0.1969-0.2106	0.1796-0.1862	0.1989-0.2057	0.1922-0.1966	0.1943-0.2010	0.1987-0.2100	0.2062-0.2178	0.2312-0.2407	0.2124-0.2171	0.2189-0.2306	0.2117-0.2256	0.2126-0.2387	0.2276-0.2347	0.2361-0.2385	0.2361-0.2385	0.2345-0.2447	0.2004-0.2073	0.2137-0.2206	0.2206-0.2276	0.2349-0.2373	0.0083
31	Botia reevesae	0.2394-0.2469	0.2064-0.2089	0.1953-0.2044	0.1976-0.1998	0.2089	0.1865-0.1887	0.2089-0.2159	0.2118-0.2142	0.2765-0.2792	0.1972-0.2018	0.1755	0.203719	0.1924-0.1947	0.190076	0.1965-0.2009	0.1997-0.2042	0.2317-0.2363	0.2036-0.2058	0.2169-0.2216	0.2119-0.2236	0.2106-0.2247	0.220889	0.217417	0.236058	0.2207-0.2259	0.1961-0.2007	0.213961	0.220889	0.225729	0.0308-0.0341	0
32	Parabotia fasciata	0.2038-0.2180	0.1838-0.1858	0.1815-0.1838	0.1947-0.1971	0.1968	0.1927-0.1858	0.1769-0.1836	0.2183-0.2305	0.2529-0.2606	0.1738-0.1782	0.1637-0.1681	0.1913-0.1958	0.1849-0.1917	0.191466	0.1781-0.1846	0.1941-0.1987	0.2114-0.2230	0.1934-0.2025	0.2000-0.2046	0.2062-0.2178	0.1890-0.1935	0.1997-0.2042	0.2165-0.2213	0.224702	0.2153-0.2273	0.1647-0.1648	0.1846-0.1890	0.1913-0.1935	0.1778-0.1822	0.1576-0.1640	0.1551-0.1594	0.0033
33	Parabotia banarescui	0.1854-0.1968	0.1634-0.1723	0.1786-0.1830	0.1741-0.1786	0.1803-0.1825	0.1696-0.1740	0.1828-0.1873	0.1917-0.2008	0.2315-0.2339	0.1633	0.1656-0.1743	0.20312	0.1779-0.1801	0.1889-0.1934	0.1843-0.1911	0.1937-0.2006	0.2087-0.2225	0.2071-0.2165	0.1779	0.2089-0.2159	0.1890-0.1935	0.1974-0.1997	0.203338	0.232368	0.2106-0.2297	0.1773-0.1793	0.199661	0.1997-0.2019	0.1822-0.1866	0.1619-0.1640	0.155126	0.0759-0.0836	0.0083
34	Leptobotia tientaiensis	0.2078-0.2172	0.1719-0.1743	0.1765-0.1832	0.1828-0.1873	0.1827-0.1849	0.1763-0.1808	0.1741-0.1830	0.2010-0.2104	0.2220-0.2269	0.1851-0.1918	0.1614-0.1679	0.191466	0.1825-0.1870	0.1868-0.1890	0.1778-0.1779	0.1738-0.1804	0.1997-0.2157	0.1932-0.2046	0.1844-0.1911	0.1885-0.1998	0.2029-0.2052	0.1998-0.2021	0.1958-0.2027	0.21780.2225	0.1993-0.2157	0.1687-0.1773	0.1841-0.1863	0.1863-0.1908	0.201944	0.1534-0.1577	0.153137	0.0647-0.0703	0.0899-0.1018	0.0082
35	Leptobotia taeniaps	0.2220-0.2293	0.1945-0.1989	0.1810-0.1877	0.2006-0.2076	0.2004-0.2050	0.1894-0.1962	0.1939-0.2008	0.1941-0.2033	0.2398-0.2423	0.1918-0.1987	0.1723-0.1789	0.2099-0.2123	0.1937-0.1983	0.1981-0.2004	0.1866-0.1958	0.1849-0.1917	0.2254-0.2372	0.2000-0.2093	0.1915-0.1983	0.2071-0.2118	0.2033-0.2104	0.213726	0.2116-0.2163	0.251884	0.2424-0.2471	0.1714-0.1800	0.1734-0.1778	0.1800-0.1844	0.213124	0.1860-0.1883	0.17891	0.1049-0.1130	0.1279-0.1342	0.0762-0.0819	0.0051
36	Leptobotia rubrilabris	0.2199-0.2321	0.1853-0.1941	0.1920-0.2012	0.1943-0.1989	0.2010-0.2080	0.1922-0.1968	0.1945-0.2038	0.2008-0.2054	0.2439-0.2464	0.1698-0.1808	0.1769-0.1702	0.2078-0.2101	0.1871-0.1962	0.1870-0.1937	0.2006-0.2073	0.1870-0.1937	0.2021-0.2159	0.1819-0.1976	0.1955	0.2000-0.2046	0.2073-0.2097	0.1997-0.2019	0.2142-0.2189	0.2441-0.2491	0.2200-0.2273	0.1732-0.1862	0.1843-0.1865	0.1843-0.1887	0.1930-0.1953	0.1597-0.1662	0.1551-0.1594	0.0875-0.0934	0.1016-0.1057	0.0558-0.0708	0.0610-0.0629	0.0049
37	Leptobotia elongata	0.2008-0.2078	0.1721-0.1763	0.1634-0.1721	0.1828-0.1873	0.1849-0.1871	0.1698-0.1741	0.1719-0.1808	0.1896-0.1941	0.2202-0.2299	0.1589-0.1610	0.1550-0.1614	0.1737-0.1803	0.1759-0.1803	0.1779-0.1801	0.1735-0.1801	0.1804-0.1871	0.1951-0.2041	0.1890-0.2004	0.1915-0.1937	0.2044-0.2161	0.1937-0.2029	0.1930-0.1976	0.2101-0.2149	0.225368	0.2085-0.2271	0.1561-0.1623	0.1775-0.1797	0.1732-0.1775	0.1865-0.1909	0.1620-0.1752	0.1660-0.1726	0.0857-0.0915	0.0879-0.0918	0.0726-0.0803	0.0800-0.0819	0.0687-0.0725	0.005
38	Leptobotia microphthalrna	0.2196-0.2318	0.1966-0.2015	0.1743-0.1765	0.1828-0.1896	0.1871-0.1894	0.1808-0.1853	0.1741-0.1830	0.2057-0.2127	0.2417-0.2493	0.1696-0.1718	0.1657-0.1723	0.1937-0.1960	0.1803-0.1847	0.1890-0.1958	0.1911-0.2004	0.2031-0.2101	0.2019-0.2133	0.2093-0.2234	0.1911-0.2002	0.2021-0.2114	0.2076-0.2099	0.211384	0.2144-0.2215	0.2370-0.2394	0.2275-0.2348	0.1603-0.1665	0.1710-0.1753	0.1732-0.1797	0.1929-0.1951	0.1577-0.1620	0.1531-0.1553	0.0915-0.0975	0.0998-0.1038	0.0596-0.0671	0.0686-0.0742	0.0558-0.0577	0.0557-0.0594	0.0082
39	Glyptothorax sinensis	0.2559-0.2584	0.2490-0.2561	0.2641-0.2666	0.2591-0.2616	0.2669	0.2469-0.2494	0.2559-0.2584	0.2641-0.2666	0.3011-0.3038	0.2557-0.2632	0.2514-0.2564	0.265691	0.2621-0.2646	0.2376-0.2401	0.2429-0.2677	0.2401-0.2449	0.2726-0.2728	0.2454	0.2601-0.2626	0.2703-0.2779	0.2550-0.2575	0.24314	0.2730-0.2756	0.251851	0.2730-0.2733	0.2325-0.2395	0.261123	0.261123	0.292253	0.2500-0.2524	0.242831	0.2385-0.2433	0.2454-0.2502	0.2482-0.2531	0.2813-0.2839	0.2628-0.2653	0.248231	0.2655-0.2705	0

## Sheet: Caption
Table. Estimates of Evolutionary Divergence between Sequences
The number of base substitutions per site from between sequences are shown. Analyses were conducted using the Kimura 2-parameter model [1]. The analysis involved 72 nucleotide sequences. Codon positions included were 1st+2nd+3rd+Noncoding. All positions containing gaps and missing data were eliminated. There were a total of 605 positions in the final dataset. Evolutionary analyses were conducted …
1. Kimura M. (1980). A simple method for estimating evolutionary rate of base substitutions through comparative studies of nucleotide sequences. Journal of Molecular Evolution 16:111-120.
2. Tamura K., Stecher G., Peterson D., Filipski A., and Kumar S. (2013). MEGA6: Molecular Evolutionary Genetics Analysis version 6.0. Molecular Biology and Evolution30: 2725-2729.
Disclaimer: Although utmost care has been taken to ensure the correctness of the caption, the caption text is provided "as is" without any warranty of any kind. Authors advise the user to carefully check the caption prior to its use for any purpose and report any errors or problems to the authors immediately (www.megasoftware.net). In no event shall the authors and their employers be liable for a…
